# Supplementary material for: Atrial fibrillation—a complex polygenetic disease
Source: Eur J Hum Genet. 2020 Dec 5;29(7):1051–60. doi: 10.1038/s41431-020-00784-8 (PMC8298566; doi:10.1038/s41431-020-00784-8)
Supplement: Supplementary file 2 — Supplementary Table 1 - Common variants [file 41431_2020_784_MOESM2_ESM.xlsx]

## Sheet: Sheet1
Atrial fibrillation common variants
Position (hg19)	rsID	Annotation	Study
chr1:10790797	rs284277	CASZ1	GWAS
chr1:22282619	rs7529220	Intergenic	GWAS
chr1:41544279	rs2885697	SCMH1	GWAS
chr1:49309764	rs11590635	AGBL4	GWAS
chr1:51535039	rs146518726	Intergenic	GWAS
chr1:112464004	rs1545300	KCND3	GWAS
chr1:116297758	rs4073778	CASQ2	GWAS
chr1:147232740	rs10465885	GJA5	GWAS
chr1:147255831	rs79187193	intergenic	GWAS
chr1:154395946	rs6689306	IL6R	GWAS
chr1:154714006	rs4999127	KCNN3	GWAS
Chr1:154858667	rs34245846	KCNN3	GWAS
chr1:154862952	rs11264280	Intergenic	GWAS
chr1:170193825	rs72700114	Intergenic	GWAS
chr1:170194823	rs72700118	Intergenic	GWAS
chr1:170587340	rs577676	Intergenic	GWAS
chr1:203026214	rs10753933	PPFIA4	GWAS
chr1:205691316	rs4951258	NUCKS1	GWAS
chr2:26165528	rs7578393	KIF3C	GWAS
chr2:46541176	rs11689011	EPAS1	GWAS
chr2:61470126	rs11125871	USP34	GWAS
chr2:65284231	rs2540949	CEP68	GWAS
chr2:70106832	rs6747542	GMCL1	GWAS
chr2:86594487	rs72926475	Intergenic	GWAS
chr2:127433465	rs28387148	GYPC	GWAS
chr2:145760353	rs67969609	TEX41	GWAS
chr2:175555714	rs56181519	Intergenic	GWAS
chr2:179411665	rs2288327	TTN	GWAS
chr2:201180023	rs3820888	SPATS2L	GWAS
chr2:213266003	rs35544454	ERBB4	GWAS
chr3:12841804	rs7650482	CAND2	GWAS
chr3:24463235	rs73041705	THRB	GWAS
chr3:38634142	rs7374540	SCN5A	GWAS
chr3:38710315	rs7373065	Intergenic	GWAS
chr3:38771925	rs6790396	SCN10A	GWAS
chr3:66454191	rs34080181	LRIG1	GWAS
chr3:69406181	rs17005647	FRMD4B	GWAS
chr3:89489529	rs6771054	EPHA3	GWAS
chr3:111554426	rs10804493	PHLDB2	GWAS
chr3:135814009	rs1278493	PPP2R3A	GWAS
chr3:141106954	rs13077048	ZBTB38	GWAS
chr3:148702947	rs62274627	Intergenic	GWAS
chr3:179172979	rs7612445	GNB4	GWAS
chr3:194800853	rs60902112	XXYLT1	GWAS
chr4:10101300	rs34104130	WDR1	GWAS
chr4:81164723	rs1458038	Intergenic	GWAS
chr4:83910712	rs6841049	LIN54	GWAS
chr4:103890980	rs10006327	SLC9B1	GWAS
Chr4:110796911	rs6843082	PITX2	GWAS
chr4:111255917	rs244017	Intergenic	GWAS
chr4:111524629	rs61501369	Intergenic	GWAS
chr4:111596360	rs6850025	Intergenic	GWAS
chr4:111699685	rs67249485	Intergenic	GWAS
chr4:111761487	rs3853445	Intergenic	GWAS
chr4:111925656	rs79399769	Intergenic	GWAS
chr4:112165212	rs1532170	Intergenic	GWAS
chr4:112454295	rs138311480	Intergenic	GWAS
chr4:112604821	rs114904067	Intergenic	GWAS
chr4:113329345	rs7687819	ALPK1	GWAS
chr4:114448656	rs6829664	CAMK2D	GWAS
chr4:148937537	rs10213171	ARHGAP10	GWAS
chr4:174447349	rs10520260	HAND2-AS1	GWAS
chr4:174641184	rs12648245	Intergenic	GWAS
chr5:106427609	rs6596717	Intergenic	GWAS
chr5:113737062	rs337705	KCNN2	GWAS
chr5:128190363	rs2012809	Intergenic	GWAS
chr5:137419989	rs2040862	WNT8A	GWAS
chr5:139703286	rs17118812	Intergenic	GWAS
chr5:142818123	rs6580277	NR3C1	GWAS
chr5:168386089	rs12188351	SLIT3	GWAS
chr5:172670745	rs6891790	Intergenic	GWAS
chr5:173393111	rs28439930	Intergenic	GWAS
Chr6:118313916	rs1572226	SLC35F1, PLN	GWAS
chr6:16415751	rs73366713	ATXN1	GWAS
chr6:18210109	rs34969716	KDM1B	GWAS
chr6:31322303	rs2308655	HLA-B	GWAS
chr6:36647289	rs3176326	CDKN1A	GWAS
chr6:76188330	rs12211255	FILIP1	GWAS
chr6:87821501	rs2031522	Intergenic	GWAS
chr6:118559658	rs3951016	SLC35F1	GWAS
chr6:122099152	rs9401451	Intergenic	GWAS
chr6:122403559	rs13195459	Intergenic	GWAS
chr6:135119089	rs4896104	Intergenic	GWAS
chr6:149399100	rs117984853	UST	GWAS
chr7:904757	rs12700233	SUN1	GWAS
chr7:14372009	rs55734480	DGKB	GWAS
chr7:28415827	rs6462079	CREB5	GWAS
chr7:74134911	rs35005436	GTF2I	GWAS
chr7:92278116	rs56201652	CDK6	GWAS
chr7:106835410	rs2283038	HBP1	GWAS
chr7:116191301	rs11773845	CAV1	GWAS
chr7:128417044	rs55985730	OPN1SW	GWAS
chr7:150661409	rs7789146	KCNH2	GWAS
chr8:11499908	rs35620480	Intergenic	GWAS
chr8:17913970	rs7508	UTR3/ASAH1	GWAS
chr8:21821778	rs7834729	XPO7	GWAS
chr8:118863445	rs17430364	EXT1	GWAS
chr8:124551975	rs62521286	FBXO32	GWAS
chr8:124635197	rs4871397	Intergenic	GWAS
chr8:125859817	rs35006907	Intergenic	GWAS
chr8:135798224	rs72721963	Intergenic	GWAS
chr8:141740868	rs6994744	PTK2	GWAS
chr8:143917940	rs373243633	PLEC	GWAS
chr9:97713459	rs10821415	C9orf3	GWAS
chr9:109632353	rs4743034	ZNF462	GWAS
chr9:127178266	rs10760361	PSMB7	GWAS
chr9:139094773	rs2274115	LHX3	GWAS
chr10:65321147	rs12245149	REEP3	GWAS
chr10:69664881	rs7096385	SIRT1	GWAS
Chr10:73668538	rs148321568	SYNPO2L/MYOZ1 intergenic	GWAS
chr10:75414344	rs60212594	SYNPO2L	GWAS
chr10:77936576	rs10458660	C10orf11	GWAS
chr10:105277474	rs55693294	NEURL1	GWAS
chr10:105342672	rs11598047	NEURL1	GWAS
chr10:105480387	rs35176054	SH3PXD2A	GWAS
chr10:112576695	rs10749053	RBM20	GWAS
chr11:20011445	rs10741807	NAV2	GWAS
chr11:95092398	rs565449	Intergenic	GWAS
chr11:121661507	rs4935786	Intergenic	GWAS
chr11:128764570	rs76097649	KCNJ5	GWAS
chr12:24715048	rs2291437	SOX5	GWAS
chr12:24779491	rs4963776	Intergenic	GWAS
chr12:26345526	rs17380837	SSPN	GWAS
chr12:32978437	rs12809354	PKP2	GWAS
chr12:56055815	rs11614818	Intergenic	GWAS
chr12:57105938	rs2860482	NACA	GWAS
chr12:70013415	rs71454237	Intergenic	GWAS
chr12:70071513	rs775498	BEST3	GWAS
chr12:76237987	rs12426679	Intergenic	GWAS
chr12:114793240	rs883079	UTR3/TBX5	GWAS
chr12:120668534	rs116904997	PXN	GWAS
chr12:123327900	rs10773657	HIP1R	GWAS
chr12:124447346	rs7134121	CCDC92	GWAS
chr12:133150210	rs6560886	FBRSL1	GWAS
chr13:23368943	rs9506925	Intergenic	GWAS
chr13:47247985	rs1980728	LRCH1	GWAS
chr13:113872712	rs35569628	CUL4A	GWAS
Chr14:23396970	rs387906656	MYH6	GWAS
chr14:23864804	rs422068	MYH6	GWAS
chr14:32924505	rs1957021	AKAP6	GWAS
chr14:32990437	rs11156751	AKAP6	GWAS
chr14:35173775	rs73241997	Intergenic	GWAS
chr14:64679960	rs2738413	SYNE2	GWAS
chr14:73249419	rs74884082	DPF3	GWAS
chr14:77426525	rs10873298	Intergenic	GWAS
chr15:57632516	rs147301839	MYZAP	GWAS
chr15:57924714	rs147301839	GCOM1	GWAS
chr15:64103777	rs7170477	HERC1	GWAS
chr15:70457720	rs745636	Intergenic	GWAS
chr15:73677264	rs74022964	Intergenic	GWAS
chr15:80676925	rs12908004	Intergenic	GWAS
chr15:80994288	rs2759301	ABHD17C	GWAS
chr15:99268850	rs4965430	IGF1R	GWAS
chr16:1676804	rs118159104	CRAMP1	GWAS
chr16:1953015	rs140185678	RPL3L	GWAS
chr16:1945498	rs140192228	RPL3L	GWAS
chr16:2265271	rs77316573	PGP	GWAS
chr16:73053022	rs2359171	ZFHX3	GWAS
chr16:73067761	rs876727	ZFHX3	GWAS
chr17:1309850	rs7225165	Intergenic	GWAS
chr17:7452977	rs9899183	TNFSF12	GWAS
chr17:12618680	rs72811294	MYOCD	GWAS
chr17:38031164	rs11658278	ZPBP2	GWAS
chr17:44874453	rs1563304	WNT3	GWAS
chr17:76773638	rs12604076	CYTH1	GWAS
chr18:46474192	rs9953366	SMAD7	GWAS
chr18:48679522	rs9963878	Intergenic	GWAS
chr18:48708548	rs8088085	MEX3C	GWAS
chr19:48170757	rs2974231	GLTSCR1	GWAS
chr20:6572014	rs2145274	Intergenic	GWAS
chr21:36119111	rs2834618	LINC01426	GWAS
chr21:45766944	rs56040242	Intergenic	GWAS
chr22:18597502	rs464901	TUBA8	GWAS
chr22:26164079	rs133902	MYO18B	GWAS
Modified from Nielsen et al. (2018) [12] & Thorolfsdottir RB et al. (2018) [21]
