# Supplementary material for: Atrial fibrillation—a complex polygenetic disease
Source: Eur J Hum Genet. 2020 Dec 5;29(7):1051–60. doi: 10.1038/s41431-020-00784-8 (PMC8298566; doi:10.1038/s41431-020-00784-8)
Supplement: Supplementary file 3 — Supplementary Table 2 - Rare variants [file 41431_2020_784_MOESM3_ESM.xlsx]

## Sheet: Sheet1
Gene	Gene product	Genomic position (hg19)	Nucleotide substitution	Amino acid substitution	Transcript	Trancript	Study type	Ancestry/country of origin	Documented family cosegregation	Electrophysiological consequence	Reference
Potassium channel rare variants associated with AF
ABCC9	KATP channel	chr12:g.21958118G>A	c.4640C>T	p.(Thr1547Ile)	NM_005691.2	ENST00000261201	Candidate gene study	Caucasian	NA	Loss-of-function	1
HCN4	Potassium hyperpolarization-activated cyclic nucleotide-gated channel 4	chr15:g.73660046T>C	c.566A>G	p.(Lys189Arg)	NM_005477.2	ENST00000261917	Candidate gene study	USA	NA	No change	2
		chr15:g.73659843G>A	c.769C>T	p.(Pro257Ser)	NM_005477.2	ENST00000261917	Candidate gene study	USA	NA	Loss-of-function	2
		chr15:g.73615969G>A	c.2465C>T	p.(Thr822Met)	NM_005477.2	ENST00000261917	Candidate gene study	USA	NA	No change	2
		chr15:g.73615781C>T	c.2653G>A	p.(Gly885Arg)	NM_005477.2	ENST00000261917	Candidate gene study	USA	NA	No change	2
		chr15:g.73615601G>A	c.2833C>T	p.(Pro945Ser)	NM_005477.2	ENST00000261917	Candidate gene study	USA	NA	No change	2
		chr15:g.73615205C>T	c.3229G>A	p.(Gly1077Ser)	NM_005477.2	ENST00000261917	Candidate gene study	USA	NA	No change	2
		chr15:g.73614857C>G	c.3577G>C	p.(Glu1193Gln)	NM_005477.2	ENST00000261917	Candidate gene study	USA	NA	No change	2
KCNA5	Kv1.5	chr12:g.5153456A>G	c.143A>G	p.(Glu48Gly)	NM_002234.3	ENST00000252321	Candidate gene study	Caucasian	No	Gain-of-function	3
		chr12:g.5153526_5153558del	c.213_245del	p.(Asp72_Pro82del)	NM_002234.2	ENST00000252321	Candidate gene study	Caucasian	Yes	Loss-of-function	4
		chr12:g.5153573G>A	c.260G>A	p.(Arg87Gln)	NM_002234.3	ENST00000252321	Candidate gene study	Caucasian	No	No change	3
		chr12:g.5153777A>G	c.464A>G	p.(Tyr155Cys)	NM_002234.3	ENST00000252321	Candidate gene study	Caucasian	No	Loss-of-function	3
		chr12:g.5154064G>A	c.751G>A	p.(Ala251Thr)	NM_002234.2	ENST00000252321	Candidate gene study	Caucasian	NA	No change	5
		chr12:g.12:5154087G>T	c.774G>T	p.(Leu258Phe)	NM_002234.3	ENST00000252321	Candidate gene study	Caucasian	NA	NA	6
		chr12:g.5154226G>A	c.913G>A	p.(Ala305Thr)	NM_002234.3	ENST00000252321	Candidate gene study	Caucasian	Yes	Gain-of-function	3
		chr12:g.5154232C>T	c.919C>T	p.(Pro307Ser)	NM_002234.2	ENST00000252321	Candidate gene study	Caucasian	NA	Variable effects	5
		chr12:g.5154239G>A	c.926G>A	p.(Gly309Asp)	NM_002234.3	ENST00000252321	Candidate gene study	Caucasian	No	NA	3
		chr12:g.5154242C>T	c.929C>T	p.(Pro310Leu)	NM_002234.2	ENST00000252321	Candidate gene study	Caucasian	NA	No change	5
		chr12:g.5154277G>C	c.964G>C	p.(Asp322His)	NM_002234.3	ENST00000252321	Candidate gene study	Caucasian	No	Gain-of-function	3
		chr12:g.5154436G>T	c.1123G>T	p.(Glu375*)	NM_002234.2	ENST00000252321	Candidate gene study	USA	Yes	Loss-of-function	7
		chr12:g.5154701A>G	c.1388A>G	p.(His463Arg)	NM_002234.2	ENST00000252321	Candidate gene study	Asian	NA	No change	8
		chr12:g.5154720C>G	c.1407C>G	p.(Asp469Glu)	NM_002234.3	ENST00000252321	Candidate gene study	Caucasian	No	Loss-of-function	3
		chr12:g.5154775C>T	c.1462C>T	p.(Pro488Ser)	NM_002234.3	ENST00000252321	Candidate gene study	Caucasian	No	Loss-of-function	3
		chr12:g.5154893C>T	c.1580C>T	p.(Thr527Met)	NM_002234.2	ENST00000252321	Candidate gene study	Asian	Yes	Loss-of-function	9
		chr12:g.5154985G>A	c.1672G>A	p.(Gly558Arg)	NM_002234.3	ENST00000252321	Candidate gene study	Caucasian	No	NA	3
		chr12:g.5155016G>T	c.1703G>T	p.(Gly568Val)	NM_002234.2	ENST00000252321	Candidate gene study	Caucasian	Yes	Gain-of-function	5
		chr12:g.5155040C>T	c.1727C>T	p.(Ala576Val)	NM_002234.2	ENST00000252321	Candidate gene study	Asian	Yes	Loss-of-function	9
		chr12:g.5155046G>A	c.1733G>A	p.(Arg578Lys)	NM_002234.2	ENST00000252321	Candidate gene study	Caucasian	NA	Loss-of-function	5
		chr12:g.5155141G>A	c.1828G>A	p.(Glu610Lys)	NM_002234.2	ENST00000252321	Candidate gene study	Asian	Yes	Loss-of-function	9
KCND3	Kv4.3	chr1:g.112525344G>T	c.5C>A	p.(Ala2Glu)	NM_172198.2	ENST00000302127	Candidate gene study	Caucasian	NA	No change	5
		chr1:g.112524708T>C	c.641A>G	p.(Lys214Arg)	NM_172198.2	ENST00000302127	Candidate gene study	Caucasian	NA	No change	5
		chr1:g.112524267G>C	c.1082C>G	p.(Thr361Ser)	NM_172198.2	ENST00000302127	Candidate gene study	Asian	NA	Gain-of-function	10
		chr1:g.112319724C>G	c.1633G>C	p.(Ala545Pro)	NM_172198.2	ENST00000302127	Candidate gene study	Danish	NA	Gain-of-function	11
		chr1:g.112318869C>T	c.1741G>A	p.(Gly581Arg)	NM_172198.2	ENST00000369697	Candidate gene study	Caucasian	NA	NA	6
KCNE1	β-subunit of IKs	chr21:g.35821859C>A	c.74G>T	p.(Gly25Val)	NM_000219.3	ENST00000399286	Candidate gene study	Caucasian	No	Gain-of-function	12
		chr21:g.35821754C>T	c.179G>A	p.(Gly60Asp)	NM_000219.3	ENST00000399286	Candidate gene study	Caucasian	Yes	Gain-of-function	12
		chr21:g.35821821T>C	c.112A>G	p.(Ser38Gly)	NM_000219.3	ENST00000399286	Candidate gene study	Caucasian	No	Loss-of-function	5
		chr21:g.35821680C>T	c.253G>A	p.(Asp85Asn)	NM_000219.3	ENST00000399286	Candidate gene study	Caucasian	No	Loss-of-function	5
KCNE2	β-subunit of IKs	chr21:g.35742856C>T	c.79C>T	p.(Arg27Cys)	NM_005136.2	ENST00000290310	Candidate gene study	Asian	Yes	Gain-of-function	13
		chr21:g.35742844A>C	c.67A>C	p.(Met23Leu)	NM_005136.2	ENST00000290310	Candidate gene study	Caucasian	NA	Gain-of-function	14
		chr21:g.35742947T>C	c.170T>C	p.(Ile57Thr)	NM_005136.2	ENST00000290310	Candidate gene study	Caucasian	NA	Gain-of-function	14
KCNE3	β-subunit of IKs	chr11:g.74168560C>T	c.49G>A	p.(Val17Met)	NM_005472.4	ENST00000310128	Candidate gene study	Danish	No	Gain-of-function	15
		chr11:g.74168451C>T	c.158G>A	p.(Arg53His)	NM_005472.4	ENST00000310128	Candidate gene study	Asian	NA	No change	16
		chr11:g.74168361C>T	c.248G>A	p.(Arg83His)	NM_005472.4	ENST00000310128	Candidate gene study	Caucasian	NA	Loss-of-function	5
KCNE4	β-subunit of IKs	chr2:g.223917970A>C	c.422A>C	p.(Glu141Ala)	NM_080671.2	ENST00000604125	Candidate gene study	Caucasian	NA	Possible change	5
		chr2:g.223916920C>G	c.58C>G	p.(Arg20Gly)	NM_080671.3	ENST00000281830	Candidate gene study	Caucasian	NA	NA	6
		chr2:223917983T>G	c.435T>G	p.(Asp145Glu)	NM_080671.2	ENST00000604125	Candidate gene study	Caucasian	NA	Gain-of-function	5
KCNE5	β-subunit of IKs	chrX:g.108868057G>A	c.193C>T	p.(Leu65Phe)	NM_012282.2	ENST00000372101	Candidate gene study	Danish	No	Gain-of-function	17
		chrX:g.108868153G>A	c.97C>T	p.(Pro33Ser)	NM_012282.2	ENST00000372101	Candidate gene study	Caucasian	NA	NA	5
KCNH2	α-subunit of IKr	chr7:g.150655537G>A	c.526C>T	p.(Arg176Trp)	NM_000238.3	ENST00000262186	Candidate gene study	Caucasian	No	Loss-of-function	5
		chr7:g.150649740C>T	c.1330G>A	p.(Glu444Lys)	NM_000238.3	ENST00000262186	Candidate gene study	Caucasian	Yes	Loss-of-function	5
		chr7:g.150648717G>C	c.1764C>G	p.(Asn588Lys)	NM_000238.3	ENST00000262186	Candidate gene study	USA	Yes	Gain-of-function	18
		chr7:g.150649763G>A	c.1307C>T	p.(Thr436Met)	NM_000238.3	ENST00000262186	Candidate gene study	Asian	NA	Gain-of-function	8
		chr7:g.150648802A>G	c.1679T>C	p.(Ile560Thr)	NM_000238.3	ENST00000262186	Candidate gene study	Asian	NA	Gain-of-function	19
		chr7:g.150645543C>T	c.2681G>A	p.(Arg894His)	NM_000238.3	ENST00000262186	Candidate gene study	France	NA	NA	20
		chr7:g.150645540G>A	c.2684C>T	p.(Thr895Met)	NM_000238.3	ENST00000262186	Candidate gene study	Asian	NA	Gain-of-function	8
		chr7:g.150645534T>G	c.2690A>C	p.(Lys897Thr)	NM_000238.3	ENST00000262186	Candidate gene study	Caucasian	NA	Variable effects	5
		chr7:g.150644921G>A	c.1718C>T	p.(Ala573Val)	NM_172057.2	ENST00000330883	Candidate gene study	Caucasian	NA	Gain-of-function	6
		chr7:g.150644516G>C	c.3052C>G	p.(Pro1018Ala)	NM_000238.3	ENST00000262186	Candidate gene study	France	NA	NA	20
		chr7:g.150644428C>A	c.3140G>T	p.(Arg1047Leu)	NM_000238.3	ENST00000262186	Candidate gene study	Caucasian	NA	Variable effects	5
		chr7:g.150642530G>A	c.2383C>T	p.(Arg795Cys)	NM_172057.2	ENST00000330883	Candidate gene study	Caucasian	NA	NA	6
KCNJ2	Kir2.1	chr17:g.68171457G>A	c.277G>A	p.(Val93Ile)	NM_000891.2	ENST00000535240	Family study	Asian	Yes	Gain-of-function	21
		chr17:g.68172076A>T	c.896A>T	p.(Glu299Val)	NM_000891.2	ENST00000535240	Candidate gene study	USA/Italy	NA	Gain-of-function	22
		chr17:g.68172082T>A	c.902T>A	p.(Met301Lys)	NM_000891.2	ENST00000535240	Candidate gene study	Asian	NA	Gain-of-function	23
KCNJ5	Kir3.4	chr11:g.128781907G>A	c.739G>A	p.(Gly247Arg)	NM_000890.2	ENST00000529694	Candidate gene study	Caucasian	NA	Loss of function	24
KCNJ8	Kir6.1	chr12:g.21918667G>A	c.1265C>T	p.(Ser422Leu)	NM_004982.2	ENST00000240662	Candidate gene study	USA	NA	Gain-of-function	25
KCNJ14		chr19:g.48968015C>T	c.1292C>T	p.(Ala431Val)	NM_013348.2	ENST00000391884	Candidate gene study	Caucasian	NA	No change	5
KCNK3	K2P3.1	chr2:g.26950905G>T	c.654G>T	p.(Pro218Pro)	NM_002246.2	ENST00000302909	Candidate gene study	Caucasian	NA	NA	26
		chr2:g.26951307C>G	c.1056C>G	p.(Arg352Arg)	NM_002246.2	ENST00000302909	Candidate gene study	Caucasian	NA	NA	26
		chr2:g.26950618G>C	c.367G>C	p.(Val123Leu)	NM_002246.2	ENST00000302909	Candidate gene study	Caucasian	NA	Loss-of-function	26
KCNN3	KCa2.3	chr1:g.154832304T>C	c.933+9204A>G	NA	NM_002249.5	ENST00000271915	Candidate gene study	Asian	NA	NA	27
		chr1:g.154842244A>G	c.197T>C	p.(Leu66Pro)	NM_002249.5	ENST00000271915	Candidate gene study	Asian	NA	NA	27
KCNQ1	α-subunit of IKs	chr11:g.2466368C>T	c.40C>T	p.(Arg14Cys)	NM_000218.2	ENST00000155840	Candidate gene study	Australia	Yes	Gain-of-function	28
		chr11:g.2466490_2466491ins	c.162_163ins	p.(I54_A55ins)	NM_000218.2	ENST00000155840	Candidate gene study	Caucasian/African-American	Yes	Gain-of-function	29
		chr11:g.2549189A>G	c.418A>G	p.(Ser140Gly)	NM_000218.1	ENST00000155840	Candidate gene study	Asian	Yes	Gain-of-function	30
		chr11:g.2549192G>A	c.421G>A	p.(Val141Met)	NM_000218.2	ENST00000155840	Candidate gene study	Italy	No	Gain-of-function	31
		chr11:g.2592575T>C	c.625T>C	p.(Ser209Pro)	NM_000218.2	ENST00000155840	Family study	Caucasian	Yes	Gain-of-function	32
		chr11:g.2593251G>A	c.692G>A	p.(Arg231His)	NM_000218.2	ENST00000155840	Candidate gene study	USA/France	Yes	Gain-of-function	33
		chr11:g.2593250C>T	c.693C>T	p.(Arg231Cys)	NM_000218.2	ENST00000155840	Candidate gene study	USA/France	Yes	Gain-of-function	34
		chr11:g.2466464G>A	c.136G>A	p.(Ala46Thr)	NM_000218.2	ENST00000155840	Candidate gene study	Caucasian	NA	Gain-of-function	35
		chr11:g.2549211A>G	c.440A>G	p.(Gln147Arg)	NM_000218.2	ENST00000155840	Candidate gene study	Denmark	NA	Gain-of-function	36
		chr11:g.2591963C>T	c.583C>T	p.(Arg195Trp)	NM_000218.2	ENST00000155840	Candidate gene study	Caucasian	NA	Gain-of-function	35
		chr11:g.2593245G>A	c.686G>A	p.(Gly229Asp)	NM_000218.2	ENST00000155840	Candidate gene study	Japan	NA	Gain-of-function	37
		chr11:g.2593280G>T	c.721G>T	p.(Val241Phe)	NM_000218.2	ENST00000155840	Candidate gene study	Asian	NA	Gain-of-function	38
		chr11:g.2594109G>A	c.553G>A	p.(Gly185Ser)	NA	ENST00000496887	Candidate gene study	Caucasian	NA	Gain-of-function	6
		chr11:g.2594200C>T	c.905C>T	p.(Ala302Val)	NM_000218.2	ENST00000155840	Candidate gene study	Caucasian	NA	Loss-of-function	35
		chr11:g.2797214C>T	c.1615C>T	p.(Arg539Trp)	NM_000218.2	ENST00000155840	Candidate gene study	Caucasian	NA	NA	6
		chr11:g.2869211G>A	c.2009G>A	p.(Arg670Lys)	NM_000218.2	ENST00000155840	Candidate gene study	Caucasian	NA	Gain-of-function	35
Sodium channel rare variants associated with AF
SCN5A	α-subunit of Ina	chr3:g.38674726C>T	c.73G>A	p.(Glu25Lys)	NM_000335.4	ENST00000443581	Candidate gene study	Caucasian	NA	NA	45
		chr3:g.38663959C>G	c.414G>C	p.(Met138Ile)	NM_000335.4	ENST00000443581	Candidate gene study	Caucasian/African-American	Yes	NA	39
		chr3:g.38655290G>A	c.647C>T	p.(Ser216Leu)	NM_000335.4	ENST00000443581	Candidate gene study	Caucasian/African-American	NA	Gain-of-function	39
		chr3:g.38655278G>A	c.659C>T	p.(Thr220Ile)	NM_198056.2	ENST00000443581	Candidate gene study	Caucasian	No	Loss-of-function	40
		chr3:g.38648281C>T	c.1019G>A	p.(Arg340Gln)	NM_198056.2	ENST00000443581	Candidate gene study	Caucasian	No	Loss-of-function	40
		chr3:g.38648264C>T	c.1036G>A	p.(Glu346Lys)	NM_000335.4	ENST00000443581	Candidate gene study	Caucasian	NA	NA	45
		chr3:g.38648173C>T	c.1127G>A	p.(Arg376His)	NM_000335.4	ENST00000443581	Candidate gene study	Caucasian/African-American	NA	NA	39
		chr3:g.38647498C>T	c.1282G>A	p.(Glu428Lys)	NM_000335.4	ENST00000443581	Candidate gene study	Caucasian/African-American	Yes	NA	39
		chr3:g.38647447G>C	c.1333C>G	p.(His445Asp)	NM_000335.4	ENST00000443581	Candidate gene study	Caucasian/African-American	Yes	NA	39
		chr3:g.38646357A>C	c.1381T>G	p.(Leu461Val)	NM_000335.4	ENST00000443581	Candidate gene study	Caucasian/African-American	Yes	NA	39
		chr3:g.38646328G>C	c.1410C>G	p.(Asn470Lys)	NM_000335.4	ENST00000443581	Candidate gene study	Caucasian/African-American	Yes	NA	39
		chr3:g.38646297G>A	c.1441C>T	p.(Arg481Trp)	NM_000335.4	ENST00000443581	Candidate gene study	Caucasian/African-American	NA	NA	39
		chr3:g.38645522G>T	c.1571C>A	p.(Ser524Tyr)	NM_000335.4	ENST00000443581	Candidate gene study	Caucasian/African-American	NA	NA	39
		chr3:g.38645489C>T	c.1604G>A	p.(Arg535Gln)	NM_000335.4	ENST00000333535	Candidate gene study	Caucasian	NA	NA	6
		chr3:g.38645420T>C	c.1673A>G	p.(His558Arg)	NM_000335.4	ENST00000443581	Candidate gene study	Caucasian	NA	Loss-of-function	46
		chr3:g.38645378G>T	c.1715C>A	p.(Ala572Asp)	NM_000335.4	ENST00000443581	Candidate gene study	Caucasian/African-American	Yes	NA	39
		chr3:g.38645241G>A	c.1852C>T	p.(Leu618Phe)	NM_000335.4	ENST00000443581	Candidate gene study	Caucasian/African-American	NA	NA	39
		chr3:g.38640469C>T	c.1963G>A	p.(Glu655Lys)	NM_000335.4	ENST00000443581	Candidate gene study	Caucasian/African-American	Yes	NA	39
		chr3:g.38622693C>T	c.2957G>A	p.(Arg986Gln)	NM_000335.4	ENST00000443581	Candidate gene study	Asian	NA	Loss-of-function	8
		chr3:g.38622661C>A	c.2989G>T	p.(Ala997Ser)	NM_000335.4	ENST00000443581	Candidate gene study	Caucasian/African-American	NA	Gain-of-function	39
		chr3:g.38622493C>T	c.3157G>A	p.(Glu1053Lys)	NM_000335.4	ENST00000443581	Candidate gene study	Caucasian/African-American	NA	NA	39
		chr3:g.38622460C>T	c.3190G>A	p.(Glu1064Lys)	NM_000335.4	ENST00000443581	Candidate gene study	Caucasian	NA	NA	45
		chr3:g.38618271G>A	c.3392C>T	p.(Thr1131Ile)	NM_198056.2	ENST00000443581	Candidate gene study	Caucasian/African-American	No	NA	39
		chr3:g.38616876C>T	c.3578G>A	p.(Arg1193Gln)	NM_198056.2	ENST00000443581	Candidate gene study	Caucasian/African-American	NA	Gain-of-function	39
		chr3:g.38607917C>T	c.3823G>A	p.(Asp1275Asn)	NM_198056.2	ENST00000443581	Candidate gene study	USA	Yes	Loss-of-function	41
		chr3:g.38603958G>A	c.3911C>T	p.(Thr1304Met)	NM_198056.2	ENST00000443581	Candidate gene study	Caucasian	No	Gain-of-function	40
		chr3:g.38601856T>C	c.4027A>G	p.(Ile1343Val)	NM_198056.2	ENST00000443581	Candidate gene study	Caucasian	NA	Loss-of-function	47
		chr3:g.38597211T>C	c.4478A>G	p.(Lys1493Arg)	NM_198056.2	ENST00000443581	Candidate gene study	Canada	Yes	Gain-of-function	42
		chr3:g.38595797A>T	c.4786T>A	p.(Phe1596Ile)	NM_198056.2	ENST00000443581	Candidate gene study	Caucasian	NA	No change	40
		chr3:g.38592986C>T	c.4877G>A	p.(Arg1626His)	NM_198056.2	ENST00000443581	Candidate gene study	Caucasian	No	Combined	40
		chr3:g.38592408C>T	c.5455G>A	p.(Asp1819Asn)	NM_198056.2	ENST00000443581	Candidate gene study	Caucasian	No	Combined	40
		chr3:g.38592387G>A	c.5476C>T	p.(Arg1826Cys)	NM_198056.2	ENST00000443581	Candidate gene study	Caucasian/African-American	No	NA	39
		chr3:g.38592317T>C	c.5546A>G	p.(His1849Arg)	NM_198056.2	ENST00000443581	Candidate gene study	Caucasian	NA	Gain-of-function	48
		chr3:g.38592312T>C	c.5551A>G	p.(Met1851Val)	NM_001099404.1	ENST00000413689	Candidate gene study	Netherlands	NA	Gain-of-function	49
		chr3:g.38592290del	c.5574del	p.(Arg1860Glyfs*12)	NM_198056.2	ENST00000443581	Candidate gene study	France	NA	Both gain- and loss-of-function	50
		chr3:g.38592239A>G	c.5624T>C	p.(Met1875Thr)	NM_198056.2	ENST00000443581	Candidate gene study	Asian	Yes	Gain-of-function	43
		chr3:g.38592174G>A	c.5689C>T	p.(Arg1897Trp)	NM_198056.2	ENST00000443581	Candidate gene study	Caucasian	No	Loss-of-function	40
		chr3:g.38592012C>T	c.5851G>A	p.(Val1951Met)	NM_198056.2	ENST00000443581	Candidate gene study	Caucasian/African-American	Yes	Gain-of-function	39
		chr3:g.38592012C>G	c.5851G>C	p.(Val1951Leu)	NM_198056.2	ENST00000443581	Candidate gene study	Caucasian/African-American	NA	Loss-of-function	39
		chr3:g.38591902G>T	c.5961C>A	p.(Asn1986Lys)	NM_198056.2	ENST00000443581	Candidate gene study	Caucasian	Yes	Loss-of-function	44
		chr3:g.38591853A>G	c.6010T>C	p.(Phe2004Leu)	NM_198056.2	ENST00000443581	Candidate gene study	Caucasian/African-American	NA	Gain-of-function	39
		NA	c.‐225‐1340G>T	NA	NA	NA	Candidate gene study	Caucasian/Asian	NA	NA	51
		NA	c.‐225‐1315G>T	NA	NA	NA	Candidate gene study	Caucasian/Asian	NA	NA	51
		NA	c.‐225‐1161A>G	NA	NA	NA	Candidate gene study	Caucasian/Asian	NA	NA	51
		NA	c.‐53+241C>A	NA	NA	NA	Candidate gene study	Caucasian/Asian	NA	NA	51
		NA	c.‐53+167G>T	NA	NA	NA	Candidate gene study	Caucasian/Asian	NA	NA	51
		NA	c.‐53+175delA	NA	NA	NA	Candidate gene study	Caucasian/Asian	NA	NA	51
		NA	c.‐53+222G>A	NA	NA	NA	Candidate gene study	Caucasian/Asian	NA	NA	51
SCN10A	Alpha-subunit of INa	chr3:g.38835461C>A	c.41G>T	p.(Arg14Leu)	NM_006514.1	ENST00000449082	Candidate gene study	European-American	NA	NA	52
		chr3:g.38833649A>C	c.281T>G	p.(Val94Gly)	NM_006514.2	ENST00000449082	Candidate gene study	Caucasian	NA	Loss-of-function	53
		chr3:g.38812897A>C	c.472T>G	p.(Tyr158Asp)	NM_006514.1	ENST00000449082	Candidate gene study	European-American	NA	Gain-of-function	52
		chr3:g.38812769C>T	c.599+1G>A	NA	NM_006514.2	ENST00000449082	Candidate gene study	Caucasian	NA	NA	53
		chr3:g.38805069T>C	c.618A>G	p.(Ile206Met)	NM_006514.2	ENST00000449082	Candidate gene study	Caucasian	NA	NA	53
		chr3:g.38802713C>T	c.853G>A	p.(Glu285Lys)	NM_006514.2	ENST00000449082	Candidate gene study	European-American	NA	NA	52
		chr3:g.38798209_38798211del	c.1249_1251del	p.(Lys417del)	NM_006514.2	ENST00000449082	Candidate gene study	European-American	NA	Loss-of-function	52
		chr3:g.38793949G>T	c.1516C>A	p.(His506Asn)	NM_006514.2	ENST00000449082	Candidate gene study	European-American	NA	NA	52
		chr3:g.38793940A>G	c.1525T>C	p.(Ser509Pro)	NM_006514.2	ENST00000449082	Candidate gene study	Caucasian	NA	NA	53
		chr3:g.38781130A>G	c.2156T>C	p.(Phe719Ser)	NM_006514.2	ENST00000449082	Candidate gene study	European-American	NA	NA	52
		chr3:g.38770245C>A	c.2428G>T	p.(Gly810Trp)	NM_006514.2	ENST00000449082	Candidate gene study	European-American	NA	NA	52
		chr3:g.38770232C>T	c.2441G>A	p.(Arg814His)	NM_006514.2	ENST00000449082	Candidate gene study	European-American	NA	Gain-of-function	52
		chr3:g.38770198T>G	c.2475A>C	p.(Glu825Asp)	NM_006514.2	ENST00000449082	Candidate gene study	Caucasian	NA	NA	53
		chr3:g.38768300T>C	c.2884A>G	P.(Ile962Val)	NM_006514.2	ENST00000449082	Candidate gene study	Caucasian	NA	NA	53
		chr3:g.38768189T>G	c.2995A>C	p.(Ile999Leu)	NM_006514.2	ENST00000449082	Candidate gene study	Caucasian	NA	NA	53
		chr3:g.38766760G>T	c.3133C>A	p.(Pro1045Thr)	NM_006514.2	ENST00000449082	Candidate gene study	Caucasian	NA	NA	53
		chr3:g.38766675A>G	c.3218T>C	p.(Val1073Ala)	NM_006514.2	ENST00000449082	Candidate gene study	Caucasian	NA	Gain-of-function	53
		chr3:g.38764998A>G	c.3275T>C	p.(Leu1092Pro)	NM_006514.2	ENST00000449082	Candidate gene study	Caucasian	NA	Gain-of-function	53
		chr3:g.38764928G>T	c.3345C>A	p.(Phe1115Leu)	NM_006514.2	ENST00000449082	Candidate gene study	European-American	NA	NA	52
		chr3:g.38763853A>G	c.3403T>C	p.(Trp1135Arg)	NM_006514.2	ENST00000449082	Candidate gene study	European-American	NA	NA	52
		chr3:g.38755450C>T	c.3803G>A	p.(Arg1268Gln)	NM_006514.2	ENST00000449082	Candidate gene study	European-American	NA	NA	52
		chr3:g.38753882C>T	c.3859G>A	p.(Val1287Ile)	NM_006514.2	ENST00000449082	Candidate gene study	European-American	NA	NA	52
		chr3:g.38753732A>T	c.4009T>A	p.(Ser1337Thr)	NM_006514.2	ENST00000449082	Candidate gene study	Caucasian	NA	NA	53
		chr3:g.38752339C>T	c.4139G>A	p.(Arg1380Gln)	NM_006514.2	ENST00000449082	Candidate gene study	European-American	NA	NA	52
		chr3:g.38743419C>T	c.4568G>A	p.(Cys1523Tyr)	NM_006514.2	ENST00000449082	Candidate gene study	European-American	NA	NA	52
		chr3:g.38743345C>A	c.4642G>T	p.(Val1548Phe)	NM_006514.2	ENST00000449082	Candidate gene study	European-American	NA	NA	52
		chr3:g.38739948C>T	c.4763G>A	p.(Arg1588Gln)	NM_006514.2	ENST00000449082	Candidate gene study	Caucasian	NA	Loss-of-function	53
		chr3:g.38739845A>C	c.4866T>G	p.(Ser1622Ser)	NM_006514.2	ENST00000449082	Candidate gene study	Caucasian	NA	NA	53
		chr3:g.38739727C>T	c.4984G>A	p.(Gly1662Ser)	NM_006514.2	ENST00000449082	Candidate gene study	European-American	NA	NA	52
		chr3:g.38739622C>T	c.5089G>A	p.(Val1697Ile)	NM_006514.2	ENST00000449082	Candidate gene study	Caucasian	NA	NA	53
		chr3:g.38739054G>A	c.5657C>T	p.(Ala1886Val)	NM_006514.2	ENST00000449082	Candidate gene study	African-American	NA	Gain-of-function	52
		chr3:g.38739106G>C	c.5605C>G	p.(Arg1869Gly)	NM_006514.2	ENST00000449082	Candidate gene study	European-American	NA	NA	52
SCN1B	β-subunit of INa	chr19:g.35521766T>G	c.40+2T>G	NA	NM_001037.4	ENST00000262631	Candidate gene study	France	NA	NA	20
		chr19:g.35524449G>A	c.254G>A	p.(Arg85His)	NM_001037.3	ENST00000262631	Candidate gene study	Caucasian	No	Loss-of-function	54
		chr19:g.35530095G>A	c.310G>A	p.(Val104Met)	XM_005259145.1	ENST00000595652	Candidate gene study	Caucasian	NA	NA	6
		chr19:g.35530138C>T	c.566C>T	p.(Thr189Met)	NM_001037.5	ENST00000262631	Candidate gene study	Asian	NA	Gain-of-function	8
		chr19:g.35524964G>A	c.769G>A	p.(Gly257Arg)	NM_199037.3	ENST00000415950	Candidate gene study	Caucasian	NA	NA	45
		chr19:g.35530029G>A	c.457G>A	p.(Asp153Asn)	NM_001037.4	ENST00000262631	Candidate gene study	African-American	No	Loss-of-function	54
SCN1Bb	β-subunit of INa	chr19:g.35524836G>A	c.641G>A	p.(Arg214Gln)	NM_199037.3	ENST00000415950	Candidate gene study	Caucasian	No	Loss-of-function	55.56
SCN2B	β-subunit of INa	chr11:g.118039455G>A	c.82C>T	p.(Arg28Trp)	NM_004588.4	ENST00000278947	Candidate gene study	Caucasian	No	Loss-of-function	54
		chr11:g.118039454C>T	c.83G>A	p.(Arg28Gln)	NM_004588.4	ENST00000278947	Candidate gene study	Caucasian	Yes	Loss-of-function	54
SCN3B	β-subunit of INa	chr11:g.123524493C>T	c.17G>A	p.(Arg6Lys)	NM_018400.3	ENST00000392770	Candidate gene study	Caucasian	No	Loss-of-function	57
		chr11:g.123524481A>G	c.29T>C	p.(Leu10Pro)	NM_018400.3	ENST00000392770	Candidate gene study	Caucasian	No	Loss-of-function	57
		chr11:g.123513210G>A	c.389C>T	p.(Ala130Val)	NM_018400.3	ENST00000392770	Candidate gene study	Asian	NA	Loss-of-function	58
		chr11:g.123508996A>G	c.482T>C	p.(Met161Thr)	NM_018400.3	ENST00000392770	Candidate gene study	Caucasian	No	Loss-of-function	57
SCN4B	β-subunit of INa	chr11:g.118015933G>A	c.73C>T	p.(Leu25Phe)	NM_174934.3	ENST00000324727	Candidate gene study	Caucasian	NA	Loss-of-function	6
		chr11:g.118012019T>G	c.496A>C	p.(Ile166Leu)	NM_174934.3	ENST00000324727	Candidate gene study	Asian	NA	NA	59
		chr11:g.118012030A>C	c.485T>G	p.(Val162Gly)	NM_174934.3	ENST00000324727	Candidate gene study	Asian	NA	NA	59
		chr11:g.118007797G>C	c.632C>G	p.(Thr211Arg)	NM_174934.3	ENST00000324727	Candidate gene study	Caucasian	NA	NA	45
Non-ion channel, structural rare variants associated with AF
ABCC8	Sulfonylurea receptor	chr11:g.17418790C>T	c.3941G>A	p.(Arg1314His)	NM_001287174.1	ENST00000302539	Candidate gene study	France	NA	NA	20
ACTN2	Actin, alpha2	chr1:g.236894600T>C	c.683T>C	p.(Met228Thr)	NM_001103.2	ENST00000366578	Family study	Italy	Yes	NA	60
AGT	Angiotensin	NA	NA	p.(Met235Thr)	NA	NA	Candidate gene study	Asian	NA	NA	61
AGXT2	Alanine-glyoxylate aminotransferase	chr5:g.34998877C>G	c.1492G>C	p.(Val498Leu)	NM_031900.3	ENST00000231420	Candidate gene study	Caucasian	NA	NA	62
AKAP9	A-kinase anchor protein 9	chr7:g.91732039G>A	c.11229G>A	p.(Met3743Ile)	NM_005751.4	ENST00000356239	Candidate gene study	France	NA	NA	20
ANK2	Cytoskeletal adaptor	chr4:g.114267122G>A	c.4315G>A	p.(Gly1439Ser)	NM_001148.4	ENST00000394537	Candidate gene study	France	NA	NA	20
ARHGAP24	Rho GTPase-activating protein 24	chr4:g.86916591G>A	c.1784G>A	p.(Gly595Glu)	NM_001025616.1	ENST00000395184	Candidate gene study	Caucasian	NA	NA	6
C9ORF3	Aminopeptidase O (APO)	chr9:g.97768286T>C	c.1818+388T>C	p.(Leu107Ser)	NM_032823.5	ENST00000297979	Candidate gene study	Asian	NA	NA	27
		chr9:g.97522702C>T	c.637C>T	p.(Pro213Ser)	NM_032823.5	ENST00000297979	Candidate gene study	Caucasian	NA	NA	6
		chr9:g.97686308G>A	c.1405G>A	p.(Gly469Arg)	NM_001193331.2	ENST00000375315	Candidate gene study	Caucasian	NA	NA	6
CACNA1C	Alpha 1C subunit of L-type calcium channel	chr12:g.2721106A>G	c.3755A>G	p.(Asn1252Ser)	NM_001129829.1	ENST00000399641	Candidate gene study	Caucasian	NA	NA	6
CACNA1D	Alpha 1D subunit of L-type calcium channel	chr3:g.53842763G>A	c.5765G>A	p.(Arg1922His)	NM_001128839.2	ENST00000481478	Candidate gene study	Caucasian	NA	NA	6
CAND2	Cullin-associated NEDD8-dissociated protein 2	chr3:g.12845058G>A	c.140G>A	p.(Arg47His)	NM_012298.2	ENST00000295989	Candidate gene study	Caucasian	NA	NA	6
		chr3:g.12857413C>G	c.1068C>G	p.(Ser356Arg)	NM_012298.2	ENST00000295989	Candidate gene study	Caucasian	NA	NA	6
		chr3:g.12858509A>G	c.1799A>G	p.(Gln600Arg)	NM_012298.2	ENST00000295989	Candidate gene study	Caucasian	NA	NA	6
CAV3	Caveolin 3	chr3:g.8787530G>A	c.433G>A	p.(Val145Met)	NM_033337.2	ENST00000343849	Candidate gene study	Caucasian	NA	NA	45
CDKN2C	Cyclin-dependent kinase 4 inhibitor C	chr1:g.51439622C>G	c.187C>G	p.(Pro63Ala)	NM_078626.2	ENST00000371761	Candidate gene study	Caucasian	NA	NA	6
CNOT1	CCR4-NOT Transcription Complex Subunit 1	chr16:g.58577546T>C	c.4399A>G	p.(Thr1467Ala)	NM_016284.4	ENST00000441024	Candidate gene study	Caucasian	NA	NA	6
CRIM1	Cysteine-rich motor neuro 1 protein	chr2:g.36749273G>A	c.2245G>A	p.(Val749Ile)	NM_016441.2	ENST00000280527	Candidate gene study	Caucasian	NA	NA	6
DMD	Dystrophin	chrX:g.31140007_31140019del	c.1845_1857del	p.(Asp615Glufs*6)	NM_004016.3	ENST00000378723	Candidate gene study	Caucasian	NA	NA	116
		chrX:g.31196048C>T	c.10262+1G>A	NA	NM_004006.3	ENST00000357033	Candidate gene study	Caucasian	NA	NA	116
DSG2	Desmoglein 2	chr18:g.29102088C>T	c.566C>T	p.(Pro189Leu)	NM_001943.4	ENST00000261590	Candidate gene study	France	NA	NA	20
DSP	Desmoplakin	chr6:g.7579973C>T	c.3550C>T	p.(Arg1184Trp)	NM_004415.3	ENST00000379802	Candidate gene study	France	NA	NA	20
		chr6:g.7585492G>A	c.7997G>A	p.(Gly2666Asp)	NM_004415.3	ENST00000379802	Candidate gene study	France	NA	NA	20
FHOD3	FH1/FH2 domain-containing protein 3	chr18:g.34174757T>C	c.614T>C	p.(Leu205Pro)	NM_025135.4	ENST00000257209	Candidate gene study	France	NA	NA	20
FKTN	Fukutin	chr9:g.108358933C>T	c.160C>T	p.(Gln54*)	NM_006731.2	ENST00000223528	Candidate gene study	Caucasian	NA	NA	116
GATA4	Transcription factor	chr8:g.11565867G>T	c.46G>T	p.(Gly16Cys)	NM_002052.3	ENST00000532059	Candidate gene study	Asian	Yes	Loss-of-function	63
		chr8:g.11565903C>G	c.82C>G	p.(His28Asp)	NM_002052.3	ENST00000532059	Candidate gene study	Asian	Yes	Loss-of-function	63
		chr8:g.11565933T>G	c.112T>G	p.(Tyr38Asp)	NM_002052.3	ENST00000532059	Candidate gene study	Asian	Yes	Loss-of-function	64
		chr8:g.11566030G>C	c.209G>C	p.(Ser70Thr)	NM_002052.3	ENST00000532059	Candidate gene study	Asian	Yes	Loss-of-function	65
		chr8:g.11566128C>G	c.307C>G	p.(Pro103Ala)	NM_002052.3	ENST00000532059	Candidate gene study	Asian	Yes	Loss-of-function	64
		chr8:g.11566300G>C	c.479G>C	p.(Ser160Thr)	NM_002052.3	ENST00000532059	Candidate gene study	Asian	Yes	Loss-of-function	65
		chr8:g.11606551T>C	c.740T>C	p.(Met247Thr)	NM_002052.3	ENST00000335135	Candidate gene study	Caucasian	Yes	NA	66
		chr8:g.11615887C>T	c.1232C>T	p.(Ala411Val)	NM_002052.3	ENST00000335135	Candidate gene study	Caucasian	No	NA	66
GATA5	Transcription factor	chr20:g.61050165T>A	c.413A>T	p.(Tyr138Phe)	NM_080473.4	ENST00000252997	Candidate gene study	Asian	NA	Loss-of-function	67
		chr20:g.61048607C>A	c.551G>T	p.(Gly184Val)	NM_080473.4	ENST00000252997	Candidate gene study	Asian	NA	Loss-of-function	68
		chr20:g.61048599G>C	c.559C>G	p.(Arg187Gly)	NM_080473.4	ENST00000252997	Candidate gene study	Asian	NA	Loss-of-function	69
		chr20:g.61048560A>C	c.598T>G	p.(Trp200Gly)	NM_080473.4	ENST00000252997	Candidate gene study	Asian	NA	Loss-of-function	70
		chr20:g.61048530A>C	c.628T>G	p.(Cys210Gly)	NM_080473.4	ENST00000252997	Candidate gene study	Asian	NA	Loss-of-function	67
		chr20:g.61048505T>G	c.653A>C	p.(Lys218Thr)	NM_080473.4	ENST00000252997	Candidate gene study	Asian	NA	Loss-of-function	68
		chr20:g.61041511C>G	c.796G>C	p.(Ala266Pro)	NM_080473.4	ENST00000252997	Candidate gene study	Asian	NA	Loss-of-function	68
GATA6	Transcription factor	chr18:g.19751376C>T	c.271C>T	p.(Pro91Ser)	NM_005257.3	ENST00000269216	Whole exome sequencing + candidate gene study	USA	NA	Gain-of-function	72
		chr18:g.19751634G>A	c.529G>A	p.(Ala177Thr)	NM_005257.3	ENST00000269216	Whole exome sequencing + candidate gene study	USA	NA	Gain-of-function	72
		chr18:g.19751722A>C	c.617A>C	p.(Gln206Pro)	NM_005257.3	ENST00000269216	Candidate gene study	Asian	Yes	NA	71
		chr18:g.19751809A>C	c.704A>C	p.(Tyr235Ser)	NM_005257.3	ENST00000269216	Candidate gene study	Asian	Yes	Loss-of-function	73
		chr18:g.19751900C>G	c.795C>G	p.(Tyr265*)	NM_005257.3	ENST00000269216	Candidate gene study	Asian	Yes	NA	71
		chr18:g.19761517G>T	c.1406G>T	p.(Gly469Val)	NM_005257.3	ENST00000269216	Candidate gene study	Asian	Yes	Loss-of-function	74
		chr18:g.19780626C>G	c.1628C>G	p.(Ala543Gly)	NM_005257.3	ENST00000269216	Whole exome sequencing + candidate gene study	USA	NA	Gain-of-function	72
		chr18:g.19780752G>T	c.1754G>T	p.(Arg585Leu)	NM_005257.3	ENST00000269216	Whole exome sequencing + candidate gene study	USA	Yes	Gain-of-function	72
GJA1	Connexin43	chr6:g.121768925del	c.932del	p.(A311Vfs*37)	NM_000165.3	ENST00000282561	Candidate gene study	Caucasian	No	Loss-of-function	75
GJA5	Connexin40	chr1:g.147231202G>A	c.145C>T	p.(Gln49*)	NM_005266.5	ENST00000271348	Candidate gene study	Asian	Yes	Loss-of-function	76
		chr1:g.147231124T>A	c.223A>T	p.(Ile75Phe)	NM_005266.5	ENST00000271348	Candidate gene study	Asian	Yes	Loss-of-function	77
		chr1:g.147231094C>T	c.253G>A	p.(Val85Ile)	NM_005266.5	ENST00000271348	Candidate gene study	Caucasian	Yes	NA	78
		chr1:g.147231061C>A	c.286G>T	p.(Ala96Ser)	NM_005266.5	ENST00000271348	Candidate gene study	Caucasian	No	Loss-of-function	79
		chr1:g.147230686G>T	c.661C>A	p.(Leu221Ile)	NM_005266.5	ENST00000271348	Candidate gene study	Asian	Yes	NA	78
		chr1:g.147230662G>T	c.685C>A	p.(Leu229Met)	NM_005266.5	ENST00000271348	Candidate gene study	Asian	Yes	NA	78
		chr1:g.147231027T>C	c.320A>G	p.(Lys107Arg)	NM_005266.5	ENST00000271348	Candidate gene study	Asian	NA	NA	80
		chr1:g.147230680G>T	c.667C>A	p.(Leu223Met)	NM_005266.5	ENST00000271348	Candidate gene study	Asian	NA	NA	80
		chr1:g.147230639C>A	c.708G>T	p.(Gln236His)	NM_005266.5	ENST00000271348	Candidate gene study	Asian	NA	NA	80
		chr1:g.147230578T>G	c.769A>C	p.(Ile257Leu)	NM_005266.5	ENST00000271348	Candidate gene study	Asian	NA	NA	80
GOSR2	Golgi SNAP receptor complex member 2	chr17:g.45008518C>T	c.148C>T	p.(Arg50Cys)	NM_004287.3	ENST00000439730	Candidate gene study	Caucasian	NA	NA	6
GPD1L	Glycerol-3-phosphate dehydrogenase 1-like	chr3:g.32181723A>G	c.370A>G	p.(Ile124Val)	NM_015141.3	ENST00000282541	Candidate gene study	Caucasian	NA	NA	45
		chr3:g.32180120C>G	c.267C>G	p.(Asp89Glu)	NM_015141.3	ENST00000282541	Candidate gene study	Caucasian	NA	NA	45
		chr3:g.32181744C>A	c.391C>A	p.(Leu131Met)	NM_015141.3	ENST00000282541	Candidate gene study	Caucasian	NA	NA	45
GREM2	Gremlin-2	chr1:g.240656550G>C	c.226C>G	p.(Gln76Glu)	NM_022469.3	ENST00000318160	Candidate gene study	Caucasian	No	Increase in inhibitory effect	81
JPH2	Junctophilin 2	chr20:g.42788663G>A	c.764C>T	p.(Ser255Leu)	NM_020433.4	ENST00000372980	Candidate gene study	France	NA	NA	20
		chr20:g.42788922C>T	c.505G>A	p.(Glu169Lys)	NM_020433.4	ENST00000372980	Candidate gene study	Italy	NA	Loss-of-function	82
LMNA	Lamin A/C	chr1:g.156104999G>A	c.832G>A	p.(Ala278Thr)	NM_170707.2	ENST00000368300	Candidate gene study	Caucasian	Yes	NA	83
		chr1:g.156106793A>C	c.1462A>C	p.(Thr488Pro)	NM_170707.2	ENST00000368300	Candidate gene study	Caucasian	No	NA	84
		chr1:g.156106998C>T	c.1583C>T	p.(Thr528Met)	NM_170707.2	ENST00000368300	Candidate gene study	Caucasian	Yes	NA	85
		chr1:g.156105747G>A	c.992G>A	p.(Arg331Gln)	NM_170707.2	ENST00000368300	Candidate gene study	Netherlands	NA	NA	86
		chr1:g.156106909G>A	c.1494G>A	p.(Trp498*)	NM_170707.2	ENST00000368300	Exome sequencing	Asian	Yes	NA	87
		chr1:g.156100424G>A	c.373G>A	p.(Gly125Ser)	NM_170707.2	ENST00000368300	Candidate gene study	Caucasian	NA	NA	84
		chr1:g.156105904G>A	c.1149G>A	p.(Glu383Glu)	NM_170707.2	ENST00000368300	Candidate gene study	Caucasian	NA	NA	84
		chr1:g.156106090G>A	c.1243G>A	p.(Val415Ile)	NM_170707.2	ENST00000368300	Candidate gene study	Caucasian	NA	NA	84
		chr1:g.156108383C>T	c.1803C>T	p.(Ser601Ser)	NM_170707.2	ENST00000368300	Candidate gene study	Caucasian	NA	NA	84
		chr1:g.156104829C>A	c.810+63C>A	NA	NM_170707.2	ENST00000368300	Candidate gene study	Caucasian	NA	NA	84
		chr1:g.156105646A>G	c.937-46A>G	NA	NM_170707.2	ENST00000368300	Candidate gene study	Caucasian	NA	NA	84
		chr1:g.156105961C>T	c.1158-44C>T	NA	NM_170707.2	ENST00000368300	Candidate gene study	Caucasian	NA	NA	84
LRIG1	Leucine-rich repeats and immunoglobulin-like domains protein 1	chr3:g.66465471G>A	c.520C>T	p.(Arg174Trp)	NM_015541.2	ENST00000273261	Candidate gene study	Caucasian	NA	NA	6
		chr3:g.66467601C>G	c.455C>G	p.(Thr152Arg)	NM_015541.2	ENST00000273261	Candidate gene study	Caucasian	NA	NA	6
MMP9	Matrix metalloproteinase-9	chr20:g.44639177C>T	c.427C>T	p.(Arg143Cys)	NM_004994.2	ENST00000372330	Candidate gene study	France	NA	NA	20
MOG1 aka RANGRF	Sodium channel trafficking	chr17:g.8192377G>T	c.181G>T	p.(Glu61*)	NM_016492.4	ENST00000226105	Candidate gene study	Caucasian	NA	Loss-of-function	45
MYOZ1	Myozenin-1	chr10:g.75397587C>G	c.167G>C	p.(Gly56Ala)	NM_021245.3	ENST00000359322	Candidate gene study	France	NA	NA	20
MYZAP	Myocardial zonula adherens protein	chr15:g.57924714A>C	c.761A>C	p.Gln254Pro	NM_001018090.6	ENST00000380569	Candidate gene study	Caucasian	NA	NA	88
MYH6	Myosin heavy chain 6	chr14:g.23870001G>A	c.1327C>T	p.(Arg443Cys)	NM_002471.3	ENST00000405093	Candidate gene study	Caucasian	NA	NA	6
		chr14:g.23868065T>G	c.1763A>C	p.(Asp588Ala)	NM_002471.3	ENST00000405093	Candidate gene study	Caucasian	NA	NA	6
MYL4	Essential and regulatory myosin light chains	chr17:g.45297340delC	c.234delC	p.(C78Wfs*29)	NM_001002841.1	ENST00000354968	Candidate gene study	Caucasian	NA	Loss-of-function	89
		chr17:g.45286819G>A	c.31G>A	p.(Glu11Lys)	NM_002476.2	ENST00000393450	Candidate gene study	Canada	NA	Loss-of-function	90
NEURL1	Neutralized E3 ubiquitin Protein ligase 1	chr10:g.105331493T>C	c.512T>C	p.(Met171Thr)	XM_005270269.3	ENST00000369777	Candidate gene study	Caucasian	NA	NA	6
		chr10:g.105350073T>A	c.1618T>A	p.(Cys540Ser)	XM_005270269.3	ENST00000369777	Candidate gene study	Caucasian	NA	NA	6
NKX2-5	Homeobox protein Nkx-2.5	chr5:g.172660113A>G	c.434T>C	p.(Phe145Ser)	NM_004387.3	ENST00000329198	Candidate gene study	Caucasian	Yes	NA	92
		chr5:g.172662032T>C	c.55A>G	p.(Asn19Asp)	NM_004387.3	ENST00000329198	Candidate gene study	Asian	Yes	Loss-of-function	93
		chr5:g.172662026C>G	c.61G>C	p.(Glu21Gln)	NM_004387.3	ENST00000521848	Candidate gene study	Asian	Yes	Loss-of-function	94
		chr5:g.172660374C>T	c.428G>A	p.(Arg143Gln)	NM_001166176.1	ENST00000521848	Candidate gene study	Caucasian		NA	6
		chr5:g.172660110G>C	c.437C>G	p.(Ser146Trp)	NM_004387.3	ENST00000329198	Candidate gene study	Asian	Yes	Loss-of-function	95
		chr5:g.172660009T>C	c.538A>G	p.(Thr180Ala)	NM_004387.3	ENST00000329198	Candidate gene study	Asian	Yes	Loss-of-function	94
		chr5:g.172659990A>G	c.557T>C	p.(Phe186Ser)	NM_004387.3	ENST00000329198	Candidate gene study	Asian	Yes	Loss-of-function	93
NKX2-6	Homeobox protein Nkx-2.6	chr8:g.23560345C>A	c.525G>T	p.(Gln175His)	NM_001136271.2	ENST00000325017	Candidate gene study	Asian	Yes	Loss-of-function	96
NOS3	Endothelial nitric oxide synthase	NA	c.-786T>C	NA	NA	NA	Candidate gene study	Caucasian	NA	NA	97
NPPA	ANP	chr1:g.11907430T>G	c.190A>C	p.(Ser64Arg)	NM_006172.3	ENST00000376480	Candidate gene study	Caucasian/African-American	Yes	Gain-of-function	29
		chr1:g.11907270G>A	c.350C>T	p.(Ala117Val)	NM_006172.3	ENST00000376480	Candidate gene study	Caucasian	Yes	NA	92
		chr1:g.11906065_11906066del	c.456_456+1del	Frameshift	NM_006172.3	ENST00000376480	Candidate gene study	Caucasian	Yes	Gain-of-function	98
		chr1:g.11907207A>G	c.413T>C	p.(Ile138Thr)	NM_006172.3	ENST00000376480	Candidate gene study	Asian	NA	NA	99
		NA	c.*48G>A	NA	NM_006172.3	ENST00000376480	Candidate gene study	Asian	NA	NA	99
		chr1:g.11905936C>A	c.*133G>T	NA	NM_006172.3	ENST00000376480	Candidate gene study	Asian	NA	NA	99
NUP155	Nucloporin 155	chr5:g.37341266C>T	c.1172G>A	p.(Arg391His)	NM_153485.2	ENST00000513532	Linkage study	Uruguay, South America	Yes	Loss-of-function	100
		chr5:g.37302987C>T	c.3341G>A	p.(Arg1114Gln)	NM_153485.2	ENST00000513532	Candidate gene study	Caucasian	NA	NA	6
		chr5:g.37328477A>C	c.1859T>G	p.(Leu620Trp)	NM_153485.2	ENST00000513532	Candidate gene study	Caucasian	NA	NA	6
PDLIM3	Actin-associated LIM protein	chr4:g.186425651_186425652del	c.738_739del	p.(Cys246*fs*1)	NM_001114107.4	ENST00000284771	Candidate gene study	Caucasian	NA	NA	116
PITX2	Paired-like homeodomain transcription factor 2	chr4:g.111558826A>G	c.1-4672T>C	NA	NA	ENST00000614423	Candidate gene study	Asian	NA	Loss-of-function	27
		chr4:g.111542417T>A	c.314A>T	p.(Gln105Leu)	NM_000325.5	ENST00000306732	Candidate gene study	Asian	NA	Loss-of-function	101
		chr4:g.111542382G>A	c.349C>T	p.(Pro117Ser)	NM_000325.5	ENST00000306732	Candidate gene study	Asian	NA	Loss-of-function	102
		chr4:g.111542367G>A	c.364C>T	p.(Arg122Cys)	NM_000325.5	ENST00000306732	Candidate gene study	Asian	NA	Loss-of-function	101
PRKAG2	5-AMP-activated protein kinase subunit gamma 2	chr7:g.151273498C>T	c.905G>A	p.(Arg302Gln)	NM_016203.3	ENST00000287878	Candidate gene study	Caucasian	NA	NA	103
PRKCD	Protein kinase C delta type	chr3:g.53220000A>G	c.1043A>G	p.(Asn348Ser)	NM_006254.3	ENST00000330452	Candidate gene study	Caucasian	NA	NA	6
		chr3:g.53213679G>A	c.202G>A	p.(Val68Ile)	NM_006254.3	ENST00000478843	Candidate gene study	Caucasian	NA	NA	6
PRRX1	Paired related homeobox 1	chr1:g.170633229C>T	c.1-131C>T	NA	NM_006902.3	ENST00000367760	Candidate gene study	Asian	NA	NA	27
RNF207	Ring finger 207	chr1:g.6271178C>T	c.1109C>T	p.(Thr370Met)	NM_207396.2	ENST00000377939	Candidate gene study	Caucasian	NA	NA	6
		chr1:g.(6278370_6278371del)	c.1678_1681del	p.(Gln559fs)	NM_207396.2	ENST00000377939	Candidate gene study	Caucasian	NA	Frameshift mutation	6
RPL3L	Ribosomal protein L3 like	chr16:g.2003016G>A	c.224C>T	p.(Ala75Val)	NM_005061.2	ENST00000268661	Candidate gene study	Caucasian	NA	NA	88
		chr16:g.1995499C>T	c.1167+1G>A	NA	NM_005061.2	ENST00000268661	Candidate gene study	Caucasian	NA	NA	88
RYR2	Ryanodine receptor 2	chr1:g.237494178_237494281del	c.169_272del	p.(Asn57_Gly91del)	NM_001035.2	ENST00000366574	Linkage study	Caucasian	NA	NA	104
		chr1:g.237620005T>C	c.1582T>C	p.(Ser528Pro)	NM_001035.2	ENST00000366574	Candidate gene study	Caucasian	NA	NA	6
		chr1:g.237947471T>G	c.12459T>G	p.(Ser4153Arg)	NM_001035.2	ENST00000366574	Candidate gene study	Canada	NA	NA	105
		chr1:g.237947488A>C	c.12476A>C	p.(Gln4159Pro)	NM_001035.2	ENST00000366574	Candidate gene study	Caucasian	NA	NA	106
SETBP1	SET binding protein 1	chr18:g.42530643A>C	c.1338A>C	p.(Glu446Asp)	NM_015559.2	ENST00000282030	Candidate gene study	Caucasian	NA	NA	6
		chr18:g.42532816A>C	c.3511A>C	p.(Ser1171Arg)	NM_015559.2	ENST00000282030	Candidate gene study	Caucasian	NA	NA	6
		chr18:g.42532604A>G	c.3299A>G	p.(His1100Arg)	NM_015559.2	ENST00000282030	Candidate gene study	Caucasian	NA	NA	6
SHOX2	Short stature homeobox 2	chr3:g.157816035G>T	c.849C>A	p.(His283Gln)	NM_003030.4	ENST00000389589	Candidate gene study	Caucasian	NA	Loss-of-function	107
		chr3:g.157823572C>T	c.242G>A	p.(Gly81Glu)	NM_003030.4	ENST00000389589	Candidate gene study	Caucasian	NA	NA	107
		chr3:g.157815788A>G	c.*28T>C	NA	NM_003030.4	ENST00000389589	Candidate gene study	Caucasian	NA	NA	107
SLC8A1	Solute carrier family 8 member A1	chr2:g.40655875A>C	c.1546T>G	p.(Ser516Ala)	NM_001112800.1	ENST00000282030	Candidate gene study	Caucasian	NA	NA	6
SLC8A2	Solute carrier family 8 member A2	chr19:g.47969467A>G	c.194T>C	p.(Leu65Pro)	NM_015063.2	ENST00000236877	Candidate gene study	Caucasian	NA	NA	6
SLN	Sarcolipin	chr11:g.107578721C>G	c.1-65G>C	NA	NM_003063.2	ENST00000531293	Candidate gene study	Caucasian	NA	NA	108
SNTA1	Syntrophin protein	chr20:g.32000503C>A	c.787G>T	p.(Ala263Ser)	NM_003098.2	ENST00000217381	Candidate gene study	Caucasian	NA	NA	45
		chr20:g.32005660G>A	c.566C>T	p.(Ser189Leu)	NM_003098.2	ENST00000217381	Candidate gene study	Caucasian	NA	NA	45
STRN	Striatin	chr2:g.37088298T>C	c.1499A>G	p.(Asn500Ser)	NA	ENST00000379213	Candidate gene study	Caucasian	NA	NA	6
SYNE2	Nesprin-2	chr14:g.64447776T>C	c.1721T>C	p.(Ile574Thr)	NM_015180.4	ENST00000358025	Candidate gene study	Asian	NA	NA	27
		chr14:g.64591923A>G	c.2704A>G	p.(Thr902Ala)	NA	ENST00000394768	Candidate gene study	Caucasian	NA	NA	6
		chr14:g.64491695T>C	c.5906T>C	p.(Met1969Thr)	NM_015180.4	ENST00000358025	Candidate gene study	Asian	NA	NA	27
		chr14:g.64496749C>T	c.6851C>T	p.(Ala2284Val)	NM_015180.4	ENST00000358025	Candidate gene study	Asian	NA	NA	27
		chr14:g.64497930G>A	c.7076G>A	p.(Ser2359Asn)	NM_015180.4	ENST00000358025	Candidate gene study	Asian	NA	NA	27
		chr14:g.64519035A>G	c.8404A>G	p.(Ser2802Gly)	NM_015180.4	ENST00000358025	Candidate gene study	Asian	NA	NA	27
		chr14:g.64519455A>G	c.8824A>G	p.(Ile2942Val)	NM_015180.4	ENST00000358025	Candidate gene study	Asian	NA	NA	27
		chr14:g.64519542C>G	c.9010C>G	p.(Gln3004Glu)	NA	ENST00000554584	Candidate gene study	Caucasian	NA	NA	6
		chr14:g.64522674G>C	c.9757G>C	p.(Asp3253His)	NM_015180.4	ENST00000358025	Candidate gene study	Asian	NA	NA	27
		chr14:g.64522843A>G	c.9926A>G	p.(His3309Arg)	NM_015180.4	ENST00000358025	Candidate gene study	Asian	NA	NA	27
		chr14:g.64529596C>T	c.10294C>T	p.(Arg3432Cys)	NA	ENST00000554584	Candidate gene study	Caucasian	NA	NA	6
		chr14:g.64574288G>A	c.12617G>A	p.(Gly4206Asp)	NA	ENST00000554584	Candidate gene study	Caucasian	NA	NA	6
		chr14:g.64591923A>G	c.13402A>G	p.(Thr4468Ala)	NA	ENST00000554584	Candidate gene study	Caucasian	NA	NA	6
		chr14:g.64612858C>A	c.15556C>A	p.(Leu5186Met)	NM_015180.4	ENST00000358025	Candidate gene study	Asian	NA	NA	27
		chr14:g.64655701A>G	c.17434A>G	p.(Ile5812Val)	NA	ENST00000554584	Candidate gene study	Caucasian	NA	NA	6
		chr14:g.64679544A>G	c.18754A>G	p.(Ile6252Val)	NA	ENST00000554584	Candidate gene study	Caucasian	NA	NA	6
		chr14:g.64680990C>T	c.18961C>T	p.(Arg6321Cys)	NA	ENST00000554584	Candidate gene study	Caucasian	NA	NA	6
		chr14:g.64682978C>T	c.19172C>T	p.(Ser6391Leu)	NA	ENST00000554584	Candidate gene study	Caucasian	NA	NA	6
		chr14:g.64687258A>T	c.19643A>T	p.(Gln6548Leu)	NA	ENST00000554584	Candidate gene study	Caucasian	NA	NA	6
SYNPO2L	Synaptopodin-2	chr10:g.75407624C>T	c.1786G>A	p.(Ala596Thr)	NM_001114133.2	ENST00000394810	Candidate gene study	Caucasian	NA	NA	6
TBX5	T-box transcription factor	chr12:g.114837326_114837328del	c.352_354del	p.(Asp118del)	NM_000192.3	ENST00000310346	Candidate gene study	Caucasian	NA	Gain-of-function	109
		chr12:g.114836515C>G	c.373G>C	p.(Gly125Arg)	NM_000192.3	ENST00000310346	Linkage study	Caucasian	NA	Gain-of-function	110
		chr12:g.114836494G>A	c.394C>T	p.(Pro132Ser)	NM_000192.3	ENST00000310346	Candidate gene study	Asian	Yes	Loss-of-function	111
		chr12:g.114836380G>C	c.508C>G	p.(His170Asp)	NM_000192.3	ENST00000310346	Candidate gene study	Asian	NA	Loss-of-function	112
		chr12:g.114793831G>A	c.1063C>T	p.(Arg355Cys)	NM_000192.3	ENST00000310346	Candidate gene study	Asian	NA	Gain-of-function	109
		chr12:g.114793779G>A	c.1115C>T	p.(Ser372Leu)	NM_000192.3	ENST00000310346	Candidate gene study	Asian	NA	Gain-of-function	109
		chr12:g.114793767T>C	c.1127A>G	p.(Gln376Arg)	NM_000192.3	ENST00000310346	Candidate gene study	Asian	NA	Gain-of-function	109
		chr12:g.114793612C>A	c.1282G>T	p.(Ala428Ser)	NM_000192.3	ENST00000310346	Candidate gene study	Asian	NA	Gain-of-function	109
TKT	Transketolase	chr3:g.53274310C>A	c.253G>T	p.(Ala85Ser)	NM_001064.3	ENST00000296289	Candidate gene study	Caucasian	NA	NA	6
		chr3:g.53265453G>T	c.886C>A	p.(Pro296Thr)	NM_001258028.1	ENST00000423516	Candidate gene study	Caucasian	NA	NA	6
TMEM43	Transmembrane protein 43	chr3:g.14174077G>A	c.424G>A	p.(Glu142Lys)	NM_024334.2	ENST00000306077	Candidate gene study	France	NA	NA	20
TNNI3K	MAP kinase kinase kinase	chr1:g.74835179G>A	c.1577G>A	p.(Gly526Asp)	NM_015978.2	ENST00000326637	Candidate gene study	Caucasian	NA	Loss-of-function	113
TNNI3	Cardiac troponin I3	chr19:g.55663278C>T	c.557G>A	p.(Arg186Gln)	NM_000363.4	ENST00000344887	Candidate gene study	Asian	NA	NA	114
		chr19:g.55667660T>C	c.191A>G	p.(Glu64Gly)	NM_000363.4	ENST00000344887	Candidate gene study	Asian	NA	NA	114
		chr19:g.55665487T>G	c.460A>C	p.(Met154Leu)	NM_000363.4	ENST00000344887	Candidate gene study	Asian	NA	NA	114
		chr19:g.55663275T>C	c.560A>G	p.(Glu187Gly)	NM_000363.4	ENST00000344887	Candidate gene study	Asian	NA	NA	114
		chr19:g.55663248T>C	c.587A>G	p.(Asp196Gly)	NM_000363.4	ENST00000344887	Candidate gene study	Asian	NA	NA	114
WNT8A	Protein WNT-8a	chr5:g.137419728T>C	NA	NA	NM_058244.3	ENST00000398754	Candidate gene study	Asian	NA	NA	27
ZFHX3	Zinc finger homeobox 3	chr16:g.72992667C>G	c.1378G>C	p.(Glu460Gln)	NM_006885.3	ENST00000268489	Candidate gene study	Asian	NA	NA	27
		chr16:g.72992581dup	c.1449_1463dup	p.(Asp488_Glu489dup)	NM_006885.3	ENST00000268489	Candidate gene study	Caucasian	NA	NA	6
		chr16:g.72992354G>A	c.1691C>T	p.(Ala564Val)	NM_006885.3	ENST00000268489	Candidate gene study	Caucasian	NA	NA	6
		chr16:g.72991715A>G	c.2330T>C	p.(Val777Ala)	NM_006885.3	ENST00000268489	Candidate gene study	Asian	NA	NA	27
		chr16:g.72991451T>C	c.2594A>G	p.(Tyr865Cys)	NM_006885.3	ENST00000268489	Candidate gene study	Caucasian	NA	NA	6
		chr16:g.72831830T>C	c.4751A>G	p.(Gln1584Arg)	NM_006885.3	ENST00000268489	Candidate gene study	Caucasian	NA	NA	6
		chr16:g.72827874T>C	c.5965A>G	p.(Ser1989Gly)	NM_001164766.1	ENST00000397992	Candidate gene study	Caucasian	NA	NA	6
		chr16:g.72822238G>A	c.9937C>T	p.(Pro3313Ser)	NM_006885.3	ENST00000268489	Candidate gene study	Caucasian	NA	NA	6
